# Supplementary material for: Employing Hybrid Lennard-Jones and Axilrod-Teller Potentials to Parametrize Force Fields for the Simulation of Materials’ Properties
Source: Materials (Basel). 2021 Oct 24;14(21):6352. doi: 10.3390/ma14216352 (PMC8585255; doi:10.3390/ma14216352)
Supplement: Supplementary file 1 [file materials-14-06352-s001.zip]

Archive with 1 entries (1 files):
- materials-1356718-supplementary.pdf
